# Supplementary material for: Post-Diagnostic Statin Use Reduces Mortality in South Korean Patients with Dyslipidemia and Gastrointestinal Cancer
Source: J Clin Med. 2021 May 27;10(11):2361. doi: 10.3390/jcm10112361 (PMC8198926; doi:10.3390/jcm10112361)
Supplement: Supplementary file 1 [file jcm-10-02361-s001.zip]

Archive with 1 entries (1 files):
- jcm-1234689-supplementary.pdf
